# Supplementary material for: Lactiplantibacillus plantarum ST-III-fermented milk improves autistic-like behaviors in valproic acid-induced autism spectrum disorder mice by altering gut microbiota
Source: Front Nutr. 2022 Nov 24;9:1005308. doi: 10.3389/fnut.2022.1005308 (PMC9729765; doi:10.3389/fnut.2022.1005308)
Supplement: Supplementary file 1 [file Table_1.XLSX]

## Sheet: Sheet1
Table S1. Significnatly changed pathways in VPA-induced mice model with opposite change trend compared with the control and ST-III group.
Pathway	Mean Proportion (%)			Difference between groups
	Control	VPA	ST-III	VPA vs Control (%)	p-values	ST-III vs VPA (%)	p-values
acetyl-CoA fermentation to butanoate II	0.174045	0.0852842	0.152153	-0.0887606	0.0106464	0.0668685	0.0237824
adenosine nucleotides degradation II	0.316493	0.209088	0.42352	-0.107405	0.0117347	0.214433	3.9294e-05
CMP-3-deoxy-D-manno-octulosonate biosynthesis I	0.283201	0.360895	0.268634	0.0776933	0.0483786	-0.0922608	0.0123454
dTDP-N-acetylthomosamine biosynthesis	0.110534	0.0456335	0.176692	-0.0649007	0.00813763	0.131058	0.000156147
GDP-D-glycero-&alpha;-D-manno-heptose biosynthesis	0.116103	0.0662207	0.118973	-0.049882	0.00487335	0.0527522	0.0012846
glycogen degradation I (bacterial)	0.624854	0.522613	0.786516	-0.102241	0.00594655	0.263903	4.87943e-06
guanosine nucleotides degradation III	0.326678	0.213049	0.437604	-0.11363	0.0153152	0.224556	2.30108e-05
incomplete reductive TCA cycle	0.599996	0.749129	0.60724	0.149132	0.0114132	-0.141889	0.00954842
L-glutamate and L-glutamine biosynthesis	0.421916	0.312934	0.597867	-0.108982	0.0129173	0.284933	1.75668e-06
L-glutamate degradation V (via hydroxyglutarate)	0.0458765	0.0205239	0.0308726	-0.0253526	9.84416e-05	0.0103486	0.0204357
NAD salvage pathway I	0.418499	0.331811	0.566185	-0.086688	0.00851809	0.234374	1.28813e-06
NAD salvage pathway II	0.00332773	0.00208154	0.00826116	-0.00124619	0.0240862	0.00617962	0.00121682
nitrate reduction VI (assimilatory)	0.0557311	0.0283402	0.0512097	-0.0273909	0.000345126	0.0228695	0.00214036
pantothenate and coenzyme A biosynthesis I	0.524703	0.584527	0.521753	0.0598242	0.00802571	-0.0627738	0.012669
phosphopantothenate biosynthesis I	0.442705	0.502728	0.447672	0.0600236	0.0424721	-0.0550563	0.0496794
purine nucleobases degradation I (anaerobic)	0.264238	0.154115	0.246654	-0.110123	0.00365147	0.0925385	0.00143582
purine nucleotides degradation II (aerobic)	0.358215	0.251773	0.370148	-0.106442	0.0121825	0.118376	0.00538339
purine ribonucleosides degradation	0.442444	0.357842	0.550083	-0.0846017	0.0405206	0.192241	7.41566e-05
pyruvate fermentation to acetone	0.24039	0.137789	0.206832	-0.102601	0.00366636	0.0690426	0.0263734
pyruvate fermentation to isobutanol (engineered)	0.911316	0.806478	1.01807	-0.104838	0.0385319	0.211594	2.15857e-05
starch degradation V	0.593343	0.492656	0.750492	-0.100687	0.00599653	0.257836	2.87546e-06
superpathway of L-phenylalanine biosynthesis	0.0562528	0.0316261	0.181553	-0.0246268	0.0183169	0.149927	0.0135131
superpathway of L-tyrosine biosynthesis	0.0561158	0.0315681	0.180849	-0.0245477	0.0182125	0.149281	0.0135329
superpathway of pyrimidine deoxyribonucleotides de novo biosynthesis	0.394538	0.471661	0.332682	0.0771226	0.0459122	-0.138978	7.03942e-05
TCA cycle VI (obligate autotrophs)	0.406391	0.529182	0.359218	0.122791	0.000329371	-0.169964	2.88282e-05
